# Supplementary material for: Physical Fitness—Not Physical Activity Levels—Influence Quality of Life in Anorexia Nervosa
Source: Int J Environ Res Public Health. 2022 Feb 25;19(5):2678. doi: 10.3390/ijerph19052678 (PMC8910610; doi:10.3390/ijerph19052678)
Supplement: Supplementary file 1 [file ijerph-19-02678-s001.zip]

Archive with 6 entries (4 files):
- ijerph-1573149/
- ijerph-1573149/Supplementary Files/
- ijerph-1573149/Supplementary Files/Supplementary Files Captions.pdf
- ijerph-1573149/Supplementary Files/Supplementary Table S1.pdf
- ijerph-1573149/Supplementary Files/Supplementary Table S2.xlsx
- ijerph-1573149/Supplementary Files/Supplementary Table S3.xlsx
