# Supplementary material for: Physical Fitness—Not Physical Activity Levels—Influence Quality of Life in Anorexia Nervosa
Source: Int J Environ Res Public Health. 2022 Feb 25;19(5):2678. doi: 10.3390/ijerph19052678 (PMC8910610; doi:10.3390/ijerph19052678)
Supplement: Supplementary file 1 [file ijerph-19-02678-s001.zip › ijerph-1573149/Supplementary Files/Supplementary Table S2.xlsx]

## Sheet: Table S2
Supplementary Table S2. Association Matrix of Quality of Life, Physical Fitness, Physical Activity and Sedentary Behavior Variables.
		PF	RP	BP	GH	VT	SF	RE	MH	PCS	MCS	MVPA	PA	LPA	MPA	VPA	vVpa	%ST	ST	6RM-LP	6RM-LR	6RM-BP	Diet (kcal/day)	BW (kg)	BMI (kg/m2)	Arm-C relax	Arm-C contr	Upper-Thigh-C	Mid-Thigh-C	Calf-C relax	Calf-C contr	Abd-SK	Sum6-SK	SMM	%BF	CSA-Arm	CSA-Thigh	CSA-Calf	SBP	DBP	t-peak	V-peak	%-peak	aVO2peak	rVO2peak	HRpeak	VEpeak	%VO2-VT1	%VO2-VT2
PF	r	1
	p
	n	63
RP	r	.449**	1
	p	0.000224514
	n	63	63
BP	r	0.213769	.263*	1
	p	0.0925169	0.0370777
	n	63	63	63
GH	r	.533**	.407**	.296*	1
	p	6.81195e-06	0.000919216	0.0184524
	n	63	63	63	63
VT	r	.450**	.301*	.504**	.480**	1
	p	0.000214917	0.0165368	2.53757e-05	6.93993e-05
	n	63	63	63	63	63
SF	r	.402**	.548**	.327**	.471**	.502**	1
	p	0.00108551	3.32519e-06	0.00893136	9.6142e-05	2.78777e-05
	n	63	63	63	63	63	63
RE	r	0.22937	.389**	.273*	.379**	.469**	.681**	1
	p	0.0705597	0.00163723	0.030439	0.00221648	0.000104144	7.86685e-10
	n	63	63	63	63	63	63	63
MH	r	.275*	.424**	.426**	.512**	.570**	.651**	.628**	1
	p	0.028865	0.000542273	0.00049313	1.83966e-05	1.08012e-06	7.431e-09	3.51229e-08
	n	63	63	63	63	63	63	63	63
PCS	r	.627**	.595**	.504**	.515**	.355**	0.213908	-0.0956091	0.0672603	1
	p	3.78947e-08	2.77338e-07	2.5708e-05	1.56214e-05	0.00430839	0.0922994	0.456038	0.600442
	n	63	63	63	63	63	63	63	63	63
MCS	r	0.208679	.394**	.362**	.460**	.622**	.794**	.864**	.891**	-0.0693653	1
	p	0.100736	0.0014156	0.00359725	0.000112199	5.34088e-08	8.09959e-15	7.33225e-20	5.59413e-22	0.589062
	n	63	63	63	63	63	63	63	63	63	63
MVPA	r	0.162434	0.100985	0.0520632	-0.0354927	0.148708	0.166016	0.106594	-0.0563037	0.120886	-0.0133113	1
	p	0.2034	0.430983	0.685302	0.782425	0.244758	0.193474	0.405695	0.661172	0.345293	0.917531
	n	63	63	63	63	63	63	63	63	63	63	63
PA	r	0.223117	0.110945	-0.150309	-0.0206026	0.192492	0.0210801	-0.0159435	-0.0949577	0.142742	-0.0848015	.438**	1
	p	0.0787982	0.386686	0.239656	0.872668	0.130678	0.869742	0.901298	0.459127	0.264414	0.508738	0.000325846
	n	63	63	63	63	63	63	63	63	63	63	63	63
LPA	r	0.170261	0.0940022	-0.174917	-0.0415791	0.139247	-0.119513	-0.0173501	-0.0668902	0.0842974	-0.0711208	0.127818	.907**	1
	p	0.182169	0.463678	0.170327	0.746275	0.276409	0.350842	0.89264	0.602453	0.511269	0.579646	0.31813	1.59649e-24
	n	63	63	63	63	63	63	63	63	63	63	63	63	63
MPA	r	0.152311	0.119317	-0.0872275	0.0884854	0.187611	-0.147987	0.122464	-0.0234483	0.0726915	0.028412	.609**	.773**	.623**	1
	p	0.233383	0.351639	0.496644	0.490432	0.140911	0.247077	0.338986	0.855258	0.57128	0.82506	1.15412e-07	1.17084e-13	4.99567e-08
	n	63	63	63	63	63	63	63	63	63	63	63	63	63	63
VPA	r	0.0649158	-0.0872085	0.0306209	0.0168462	0.0347747	-0.0412287	-0.0420224	-0.110894	0.0570543	-0.0554702	.650**	-0.0894164	-.368**	0.0241479	1
	p	0.613229	0.496738	0.811699	0.89574	0.786722	0.748342	0.743662	0.386907	0.656935	0.665889	5.76427e-09	0.485861	0.00298085	0.850988
	n	63	63	63	63	63	63	63	63	63	63	63	63	63	63	63
vVPA	r	0.110741	0.0560979	0.0224519	-0.0528202	0.0750276	0.117622	-0.0292509	0.0841027	0.0786976	0.0605012	.541**	-0.0496852	-.250*	-0.152036	.743**	1
	p	0.387567	0.662335	0.861347	0.68097	0.558943	0.358571	0.819979	0.512249	0.539819	0.63762	4.77885e-06	0.698974	0.0481488	0.234238	3.16089e-12
	n	63	63	63	63	63	63	63	63	63	63	63	63	63	63	63	63
%ST	r	-0.214228	-0.109666	0.132928	-0.0199761	-0.172675	0.172075	0.0266129	0.120702	-0.17889	0.109764	-.463**	-.953**	-.837**	-.797**	0.0816087	0.035865	1
	p	0.0918026	0.392219	0.299004	0.87651	0.175956	0.177485	0.835978	0.346035	0.160675	0.391792	0.000135428	3.14799e-33	1.32176e-17	5.64739e-15	0.524881	0.7802
	n	63	63	63	63	63	63	63	63	63	63	63	63	63	63	63	63	63
ST	r	-0.0642882	-0.0929051	0.105049	-0.0153597	0.0521731	.319*	0.0815503	0.155819	-0.149371	0.177654	-0.198629	-.475**	-.395**	-.521**	.267*	0.192776	.674**	1
	p	0.616673	0.468935	0.412572	0.904895	0.684672	0.0107858	0.525179	0.222665	0.242638	0.163634	0.118619	8.31789e-05	0.00133692	1.2147e-05	0.0346026	0.130099	1.38948e-09
	n	63	63	63	63	63	63	63	63	63	63	63	63	63	63	63	63	63	63
6RM-LP	r	0.155194	-0.000822413	0.077	0.180935	0.0584397	0.0799319	-0.0534128	0.0688917	0.176194	0.0225222	0.0369558	0.0849973	0.00216495	0.101143	0.116146	0.00699743	-0.0866571	0.0121086	1
	p	0.22455	0.994896	0.548625	0.155867	0.649144	0.53346	0.677587	0.591613	0.167178	0.860917	0.77369	0.507756	0.986565	0.43026	0.364675	0.956594	0.499474	0.92496
	n	63	63	63	63	63	63	63	63	63	63	63	63	63	63	63	63	63	63	63
6RM-LR	r	.259*	-0.0040799	0.0234775	0.227406	0.149681	-0.0487168	-0.104129	0.128825	0.16958	-0.010361	-0.146567	0.0586861	0.139593	-0.118539	-0.169297	-0.0719521	-0.0360811	-0.0329894	0.220514	1
	p	0.040446	0.974684	0.85508	0.0730688	0.241648	0.704569	0.416701	0.314298	0.18395	0.935765	0.251694	0.647762	0.275208	0.354808	0.184693	0.575211	0.778909	0.797433	0.0824448
	n	63	63	63	63	63	63	63	63	63	63	63	63	63	63	63	63	63	63	63	63
6RM-BP	r	0.228076	-0.0389114	0.201235	.293*	0.232582	-0.0822512	0.241614	0.196387	0.11746	0.198105	-0.0611721	0.0711358	0.112744	0.0932169	-0.155727	-0.110446	-0.136185	-0.179695	.469**	.534**	1
	p	0.072205	0.762058	0.113766	0.0199389	0.0666041	0.521612	0.0564279	0.122922	0.359235	0.119614	0.633887	0.579566	0.378986	0.467438	0.222942	0.388837	0.287214	0.158768	0.000104053	6.61485e-06
	n	63	63	63	63	63	63	63	63	63	63	63	63	63	63	63	63	63	63	63	63	63
Diet (kcal/day)	r	0.141341	0.0628167	0.182962	0.172399	0.217604	-0.0165693	0.0108066	0.0534839	.290*	0.0496174	0.0131669	0.0663227	0.0474523	-0.0194228	-0.0650341	0.0395225	-0.108837	-0.00707678	-0.0613109	0.134771	0.105094	1
	p	0.269181	0.624777	0.151207	0.176659	0.0866786	0.897445	0.933009	0.677181	0.0213081	0.699365	0.918423	0.605542	0.711899	0.879904	0.612581	0.758433	0.395828	0.956102	0.633117	0.292294	0.412371
	n	63	63	63	63	63	63	63	63	63	63	63	63	63	63	63	63	63	63	63	63	63	63
BW (Kg)	r	0.0802267	0.102263	0.130933	0.207702	-0.0337699	0.0447371	-0.0447784	0.10525	0.213829	-0.00121064	-0.018248	-0.199073	-0.195595	-0.0911263	-0.0118627	-0.0404505	0.0916511	-0.187788	.444**	.371**	.534**	0.218211	1
	p	0.531947	0.425143	0.30638	0.102376	0.792745	0.727725	0.727483	0.411675	0.0924233	0.992487	0.887119	0.117781	0.12447	0.477525	0.92648	0.75294	0.474982	0.140529	0.000266431	0.00279406	6.51473e-06	0.0857808
	n	63	63	63	63	63	63	63	63	63	63	63	63	63	63	63	63	63	63	63	63	63	63	63
BMI (Kg/m2)	r	0.0178883	0.0805105	0.0458872	0.175146	-0.0912879	0.050226	0.0389807	0.0907524	0.0742412	0.0291459	-0.246953	-0.161342	-0.100865	-0.0390128	-.341**	-.335**	0.0825852	-0.224249	.446**	.336**	.497**	0.0276488	.809**	1
	p	0.88933	0.530492	0.721007	0.169758	0.476741	0.695856	0.761647	0.479342	0.563082	0.820615	0.0510316	0.206495	0.431533	0.761456	0.00628498	0.00727147	0.519917	0.0772526	0.000244946	0.00712225	3.43104e-05	0.829688	1.07782e-15
	n	63	63	63	63	63	63	63	63	63	63	63	63	63	63	63	63	63	63	63	63	63	63	63	63
Arm-C relax	r	0.00924744	0.0579919	0.112213	.317*	-0.0766826	-0.00732447	0.0312954	0.17426	0.137814	0.0948663	-0.204802	-0.245837	-0.16838	-0.106738	-0.189212	-.255*	0.1596	-0.0980716	.473**	.408**	.546**	0.0839438	.819**	.864**	1
	p	0.942657	0.651659	0.381249	0.0114035	0.550279	0.954567	0.807629	0.171962	0.28143	0.459561	0.107368	0.0521237	0.187119	0.405055	0.137491	0.0437033	0.211501	0.444464	9.10804e-05	0.000906072	3.69655e-06	0.513049	2.26418e-16	8.18333e-20
	n	63	63	63	63	63	63	63	63	63	63	63	63	63	63	63	63	63	63	63	63	63	63	63	63	63
Arm-C contr	r	0.0817665	0.141636	0.11554	.341**	-0.091783	-0.124208	0.0954232	0.184416	0.178436	0.111005	-0.171635	-0.219216	-0.132674	-0.105236	-0.164668	-0.190381	0.131064	-0.10742	.468**	.466**	.531**	0.035572	.762**	.827**	.921**	1
	p	0.524077	0.268173	0.3672	0.00630808	0.474344	0.332102	0.456918	0.147928	0.161757	0.386427	0.178614	0.0843126	0.299934	0.411737	0.197167	0.135032	0.305893	0.402044	0.000108847	0.000119521	7.43e-06	0.781951	3.96459e-13	6.40956e-17	1.0765e-26
	n	63	63	63	63	63	63	63	63	63	63	63	63	63	63	63	63	63	63	63	63	63	63	63	63	63	63
Upper-Thigh-C	r	0.0125325	0.152326	0.199499	0.187875	-0.0590857	-0.119509	0.0458112	0.24307	0.159221	0.145065	-0.0315232	-.270*	-0.227833	-0.0547096	-0.0468836	-0.0999515	0.186637	-0.0114793	.398**	0.241829	.314*	0.144303	.642**	.712**	.699**	.707**	1
	p	0.922341	0.233336	0.116982	0.140343	0.645524	0.350859	0.72145	0.0549122	0.212603	0.256639	0.806257	0.0325362	0.0725172	0.670204	0.715204	0.435739	0.143023	0.928849	0.00122971	0.0562017	0.0123012	0.259171	1.4477e-08	6.14387e-11	1.92891e-10	9.34442e-11
	n	63	63	63	63	63	63	63	63	63	63	63	63	63	63	63	63	63	63	63	63	63	63	63	63	63	63	63
Mid-Thigh-C	r	-0.00759774	0.029845	0.139926	0.156738	0.00327184	0.123462	0.052313	0.225472	0.0567161	0.140123	-0.0778406	-0.193843	-0.156901	-0.0286641	-0.161987	-0.165438	0.111599	-0.110619	.418**	.295*	.451**	0.166504	.730**	.805**	.716**	.694**	.911**	1
	p	0.952874	0.816386	0.274051	0.219915	0.979696	0.335034	0.683872	0.0756091	0.658843	0.273371	0.544256	0.127946	0.219428	0.823533	0.204663	0.195053	0.383875	0.388092	0.000651887	0.018973	0.00020453	0.192151	1.15547e-11	1.93386e-15	4.33886e-11	2.76739e-10	4.38044e-25
	n	63	63	63	63	63	63	63	63	63	63	63	63	63	63	63	63	63	63	63	63	63	63	63	63	63	63	63	63
Calf-C relax	r	-0.0630395	0.0268861	0.130163	0.00921016	-0.116128	0.00897286	-0.124647	-0.00795421	0.149565	-0.109266	-0.00434401	-0.0978365	-0.120277	-0.0500612	-0.002123	0.0135357	0.0215747	-0.140657	.377**	0.238441	.409**	0.157498	.766**	.695**	.643**	.630**	.613**	.668**	1
	p	0.623547	0.834318	0.309256	0.942888	0.364749	0.944357	0.330383	0.950665	0.242019	0.393959	0.973045	0.445561	0.347748	0.696805	0.986825	0.916146	0.866714	0.271526	0.00232132	0.0598482	0.000861836	0.217659	2.73692e-13	2.72831e-10	1.29149e-08	3.11716e-08	9.12442e-08	2.26714e-09
	n	63	63	63	63	63	63	63	63	63	63	63	63	63	63	63	63	63	63	63	63	63	63	63	63	63	63	63	63	63
Calf-C contr	r	-0.123894	0.054461	0.175982	-0.00512521	-0.129434	-0.0536186	-0.104466	-0.00413962	0.141283	-0.0968729	0.0990013	-0.168662	-0.191872	-0.11284	0.00150751	0.0576298	0.0928072	-0.133124	.320*	0.205043	.380**	0.149378	.737**	.656**	.604**	.595**	.608**	.641**	.962**	1
	p	0.333334	0.671617	0.167697	0.9682	0.311998	0.676413	0.415187	0.974313	0.26938	0.450077	0.440137	0.186371	0.131946	0.378576	0.990644	0.653695	0.469406	0.298286	0.01056	0.106947	0.00210758	0.242615	5.68985e-12	5.38675e-09	1.61026e-07	2.77057e-07	1.22968e-07	1.53809e-08	6.10296e-36
	n	63	63	63	63	63	63	63	63	63	63	63	63	63	63	63	63	63	63	63	63	63	63	63	63	63	63	63	63	63	63
Abd-SK	r	0.0585057	0.0457904	0.208523	.290*	0.0580801	0.0183234	0.197036	0.126917	0.133232	0.165107	-0.2042	-0.205114	-0.124199	-0.0272811	-.270*	-.345**	0.118819	-0.143713	0.202066	0.240232	.449**	0.186466	.457**	.580**	.605**	.592**	.398**	.455**	.276*	.263*	1
	p	0.648774	0.721571	0.100997	0.0209652	0.651163	0.886656	0.121665	0.321581	0.297888	0.19596	0.10843	0.106823	0.332138	0.831919	0.0324687	0.00562815	0.353667	0.261147	0.11225	0.0578973	0.000227273	0.143396	3.51645e-06	4.15968e-08	1.20805e-08	4.48085e-07	1.85795e-06	1.49551e-06	0.0286576	0.0376684
	n	63	63	63	63	63	63	63	63	63	63	63	63	63	63	63	63	63	63	63	63	63	63	63	63	63	63	63	63	63	63	63
Sum6-SK	r	-0.113836	0.101568	-0.0167459	.280*	-0.0833567	-0.0325881	0.171959	0.194913	-0.0749595	0.181679	-0.190426	-0.169079	-0.0440465	-0.00716618	-.326**	-.330**	0.137251	-0.0328926	0.103963	0.220399	.266*	0.118986	.333**	.608**	.537**	.541**	.515**	.520**	.299*	.326**	.660**	1
	p	0.374358	0.428315	0.896358	0.0259798	0.516011	0.799845	0.177782	0.125815	0.559301	0.154144	0.134938	0.185268	0.731769	0.955548	0.00923225	0.00824258	0.283422	0.798014	0.417447	0.0826088	0.0348787	0.352985	0.00763808	1.29481e-07	5.65984e-06	4.59494e-06	1.57226e-05	1.26568e-05	0.0174583	0.00910053	4.1041e-09
	n	63	63	63	63	63	63	63	63	63	63	63	63	63	63	63	63	63	63	63	63	63	63	63	63	63	63	63	63	63	63	63	63
SMM	r	0.0624307	0.0361933	0.22426	0.138349	0.026623	-0.0312278	-0.0490914	0.132674	0.217054	0.014048	0.0194567	-0.162286	-0.186568	-0.0699333	0.0343545	0.00237573	0.0802189	-0.144352	.471**	.292*	.524**	.260*	.888**	.703**	.737**	.671**	.705**	.812**	.765**	.718**	.278*	0.12121	1
	p	0.626911	0.778239	0.0772375	0.279549	0.835917	0.808037	0.702403	0.299936	0.0874976	0.912984	0.879696	0.203816	0.143175	0.586008	0.789239	0.985257	0.531987	0.259008	9.65861e-05	0.0204355	1.05986e-05	0.039949	2.84567e-22	1.36957e-10	5.59349e-12	1.80151e-09	1.12389e-10	6.44988e-16	3.03779e-13	3.57755e-11	0.0274855	0.343995
	n	63	63	63	63	63	63	63	63	63	63	63	63	63	63	63	63	63	63	63	63	63	63	63	63	63	63	63	63	63	63	63	63	63
%BF	r	-0.0880784	0.0768332	-0.00317827	.317*	-0.0685899	-0.17032	0.175755	0.191162	-0.0565777	0.188011	-0.222629	-0.195953	-0.0718358	-0.0459413	-.351**	-.328**	0.152648	-0.0778784	0.139702	0.230921	.308*	0.0806874	.369**	.644**	.591**	.575**	.472**	.483**	.257*	.273*	.726**	.955**	0.11903	1
	p	0.492438	0.549494	0.980277	0.0112902	0.593242	0.182014	0.168256	0.133408	0.659624	0.140051	0.0794715	0.123769	0.575831	0.720692	0.00484763	0.00861849	0.232339	0.54406	0.274827	0.0686262	0.0141838	0.529586	0.00294147	1.21496e-08	3.35727e-07	8.24492e-07	9.45748e-05	6.11202e-05	0.0424206	0.0306262	1.62778e-11	5.89957e-34	0.352805
	n	63	63	63	63	63	63	63	63	63	63	63	63	63	63	63	63	63	63	63	63	63	63	63	63	63	63	63	63	63	63	63	63	63	63
CSA-Arm	r	-0.0201341	-0.0234726	0.0995804	0.181888	-0.0886889	0.040507	-0.0342989	0.0945115	0.101912	0.0153658	-0.139332	-0.166315	-0.142194	-0.0909975	-0.0339576	-0.124391	0.100403	-0.117681	.523**	.362**	.576**	0.0484928	.821**	.719**	.887**	.786**	.560**	.594**	.616**	.549**	.369**	0.154839	.825**	0.219423	1
	p	0.87554	0.85511	0.437454	0.153663	0.489431	0.752606	0.789572	0.461249	0.426745	0.904858	0.276115	0.192663	0.266273	0.478151	0.791619	0.331384	0.433657	0.358329	1.08902e-05	0.00352145	7.97934e-07	0.705866	1.7089e-16	3.10083e-11	4.23735e-22	2.29291e-14	1.80163e-06	2.83626e-07	7.81929e-08	3.10586e-06	0.00294443	0.225623	9.92474e-17	0.084013
	n	63	63	63	63	63	63	63	63	63	63	63	63	63	63	63	63	63	63	63	63	63	63	63	63	63	63	63	63	63	63	63	63	63	63	63
CSA-Thigh	r	0.0673001	-0.0384004	0.1753	0.0680365	0.0485617	0.0266685	-0.0107903	0.15377	0.122888	0.0670866	-0.0437503	-0.119556	-0.113989	-0.0339451	-0.0361942	-0.091432	0.0459646	-0.128989	.515**	.269*	.492**	0.142569	.756**	.712**	.649**	.595**	.761**	.886**	.652**	.590**	.279*	0.132388	.905**	0.160985	.706**	1
	p	0.600226	0.765092	0.169379	0.596234	0.705467	0.83564	0.93311	0.228882	0.337305	0.601385	0.733505	0.350667	0.373711	0.791694	0.778233	0.476043	0.720556	0.313679	1.58884e-05	0.0328382	4.29235e-05	0.264998	7.7548e-13	6.18712e-11	9.03386e-09	2.65662e-07	4.51842e-13	5.56278e-22	7.14068e-09	3.63395e-07	0.0270549	0.300989	2.2478e-24	0.207513	1.03645e-10
	n	63	63	63	63	63	63	63	63	63	63	63	63	63	63	63	63	63	63	63	63	63	63	63	63	63	63	63	63	63	63	63	63	63	63	63	63
CSA-Calf	r	0.0181437	0.0486099	0.0968535	-0.113954	-0.0898343	0.103613	-0.245315	-0.12475	.265*	-0.223206	0.0909855	0.00816082	-0.0615909	-0.0488771	0.10772	0.102864	-0.0783438	-0.211527	.307*	0.0875189	.281*	0.193695	.633**	.441**	.418**	.400**	.349**	.417**	.844**	.789**	0.0053969	-0.203986	.724**	-0.18427	.580**	.602**	1
	p	0.88776	0.705188	0.450168	0.373857	0.483817	0.419025	0.0526403	0.32998	0.0356656	0.0786756	0.478209	0.949386	0.631562	0.703642	0.400723	0.422414	0.541649	0.0960706	0.014487	0.495201	0.0255545	0.128244	2.62058e-08	0.000296748	0.000656901	0.00115748	0.00510722	0.000682923	3.51359e-18	1.69035e-14	0.966515	0.108808	2.05831e-11	0.148255	6.33509e-07	1.81668e-07
	n	63	63	63	63	63	63	63	63	63	63	63	63	63	63	63	63	63	63	63	63	63	63	63	63	63	63	63	63	63	63	63	63	63	63	63	63	63
SBP	r	-0.031008	-0.194195	-0.0878916	-0.0358526	-0.0319086	0.11408	-0.0234277	-0.0177803	-0.137984	-0.00540733	-0.165888	0.025796	0.039266	-0.0175772	-.252*	-0.159598	-0.0377662	-0.0195165	.315*	.292*	.257*	0.0688835	.336**	.413**	0.245355	.252*	0.090954	.399**	.318*	0.239898	0.204087	0.198552	.363**	0.175866	.275*	.430**	0.213906	1
	p	0.809363	0.127242	0.493359	0.780274	0.803935	0.373325	0.855384	0.889994	0.280834	0.966451	0.193824	0.840947	0.759954	0.891243	0.0465965	0.211508	0.768863	0.879329	0.011781	0.0202416	0.0424073	0.591658	0.00703252	0.000761482	0.0526002	0.0464355	0.478362	0.00121031	0.0111311	0.0582575	0.108628	0.118766	0.00349508	0.167984	0.0288941	0.000432386	0.0923023
	n	63	63	63	63	63	63	63	63	63	63	63	63	63	63	63	63	63	63	63	63	63	63	63	63	63	63	63	63	63	63	63	63	63	63	63	63	63	63
DPB	r	-0.034383	-0.0895938	-0.0429465	0.0833655	0.0029221	0.232723	0.0186096	0.172607	-0.132643	0.120458	0.0498401	0.0467636	-0.0166804	0.10577	0.00462525	0.0170823	-0.0775638	-0.0538824	.525**	.379**	.420**	-0.0043446	.442**	.401**	.364**	.385**	0.242206	.418**	.348**	.288*	.261*	0.228569	.379**	0.219381	.419**	.420**	0.166412	.644**	1
	p	0.789068	0.484993	0.738224	0.515967	0.981866	0.0664345	0.884898	0.17613	0.300048	0.347016	0.698081	0.715902	0.896761	0.409354	0.971301	0.894288	0.545693	0.67491	1.01963e-05	0.00219478	0.000611197	0.973042	0.000288227	0.00113199	0.00337675	0.00181921	0.0558073	0.000661182	0.0051982	0.0222171	0.0391252	0.0715742	0.0022176	0.0840734	0.00063029	0.000602936	0.192398	1.21275e-08
	n	63	63	63	63	63	63	63	63	63	63	63	63	63	63	63	63	63	63	63	63	63	63	63	63	63	63	63	63	63	63	63	63	63	63	63	63	63	63	63
t-end-test	r	0.122904	-0.153318	-0.189975	-0.0383169	-0.0365764	.303*	0.0481711	-0.121337	-0.106227	-0.0510186	0.0651654	0.199924	0.217752	0.0109261	0.0544025	0.00403011	-0.183881	-0.0863721	-0.136984	0.134901	0.183818	-0.0828544	-0.194771	-0.223621	-0.24306	-0.180054	-0.242257	-0.217463	-0.223985	-0.21512	-0.115699	-.268*	-0.214401	-.277*	-0.172049	-0.176781	-0.14537	-0.162172	-0.124474	1
	p	0.337241	0.23027	0.135882	0.765588	0.775952	0.0157851	0.707729	0.343484	0.407321	0.691295	0.611862	0.116188	0.0864581	0.93227	0.67195	0.974992	0.149128	0.500891	0.284366	0.291823	0.149271	0.518552	0.126096	0.078107	0.054922	0.157925	0.0557545	0.0868882	0.0776104	0.0904259	0.366535	0.0339538	0.0915331	0.0277142	0.177551	0.165748	0.255628	0.204138	0.331057
	n	63	63	63	63	63	63	63	63	63	63	63	63	63	63	63	63	63	63	63	63	63	63	63	63	63	63	63	63	63	63	63	63	63	63	63	63	63	63	63	63
v-end-test	r	.292*	-0.131684	-0.100863	0.0726532	0.0576824	0.0569806	0.082468	-0.00333	-0.0389728	0.0256486	0.116542	0.161912	0.155496	0.0608021	0.0306051	-0.00166752	-0.169112	-0.0927031	-0.0494396	0.168345	.281*	-0.023523	-0.0579773	-0.11695	-0.178384	-0.100335	-0.20061	-0.0930306	-0.163374	-0.178598	-0.0618857	-0.237445	-0.0954708	-0.227589	-0.133002	-0.0295773	-0.104985	0.0018118	-0.0238573	.808**	1
	p	0.0203108	0.303588	0.431546	0.571484	0.653399	0.657351	0.520511	0.979336	0.761694	0.841844	0.363032	0.204873	0.223637	0.635945	0.811795	0.989651	0.185181	0.469906	0.700391	0.18721	0.0256027	0.854802	0.65174	0.361343	0.161882	0.433971	0.114916	0.468332	0.200759	0.161369	0.629928	0.0609561	0.456692	0.0728319	0.298732	0.818005	0.41286	0.988756	0.852762	1.24387e-15
	n	63	63	63	63	63	63	63	63	63	63	63	63	63	63	63	63	63	63	63	63	63	63	63	63	63	63	63	63	63	63	63	63	63	63	63	63	63	63	63	63	63
%-end-test	r	0.120861	-.311*	-0.245011	-0.0347052	-0.0339417	0.0233845	0.00146596	-0.0853974	-0.210466	-0.0521781	-0.0041586	0.193377	0.22689	0.0029881	-0.0729352	-0.0366735	-0.185402	-0.0903375	-0.120689	0.246745	.295*	-0.0230477	-0.0481221	-0.0811549	-0.166835	-0.131532	-.278*	-0.0874067	-0.16295	-0.184959	-0.0334232	-0.147356	-0.120028	-0.130574	-0.104161	-0.0144863	-0.122231	0.136969	0.0685464	.822**	.823**	1
	p	0.345395	0.0130991	0.0529432	0.787138	0.791714	0.855648	0.990902	0.505753	0.0977884	0.684644	0.974195	0.128883	0.0737407	0.981457	0.569987	0.775373	0.145736	0.481361	0.346087	0.0512333	0.0191023	0.857705	0.708013	0.527196	0.191255	0.304151	0.0274918	0.495756	0.201947	0.146719	0.794826	0.249122	0.348753	0.30772	0.416556	0.91028	0.339913	0.284419	0.593477	1.43256e-16	1.26103e-16
	n	63	63	63	63	63	63	63	63	63	63	63	63	63	63	63	63	63	63	63	63	63	63	63	63	63	63	63	63	63	63	63	63	63	63	63	63	63	63	63	63	63	63
aVO2peak	r	0.180118	0.180405	0.044659	0.155862	0.0524221	-0.106395	-0.0330444	0.0582198	0.246762	0.0270307	0.184354	-0.0113795	-0.112283	0.00378179	0.147355	0.227794	-0.0934364	-0.187878	.383**	0.202876	.484**	0.0885137	.639**	.407**	.411**	.399**	.356**	.416**	.471**	.477**	0.178266	-0.0127361	.631**	0.0110071	.532**	.533**	.526**	0.066191	.257*	0.237735	.387**	.271*	1
	p	0.157774	0.157102	0.728182	0.222536	0.683247	0.507922	0.797102	0.650379	0.0512169	0.83344	0.148068	0.929467	0.380948	0.976533	0.249125	0.0725673	0.466385	0.140335	0.00197469	0.110788	5.92184e-05	0.490293	1.71609e-08	0.000938252	0.000819964	0.0012038	0.00416157	0.000686062	9.61922e-05	7.83664e-05	0.162163	0.921083	2.92758e-08	0.931769	7.23538e-06	6.75609e-06	9.52803e-06	0.606259	0.0418887	0.0606313	0.00173819	0.0317361
	n	63	63	63	63	63	41	63	63	63	63	63	63	63	63	63	63	63	63	63	63	63	63	63	63	63	63	63	63	63	63	63	63	63	63	63	63	63	63	63	63	63	63	63
rVO2peak	r	0.188815	0.107499	-0.00405831	0.0314952	0.204739	-0.0569977	0.0808975	-0.0264212	0.080964	0.0477532	.264*	0.113493	0.0114622	0.0344041	0.217078	.351**	-0.141842	-0.0467034	0.0526807	0.0103974	0.136294	-0.213954	-0.164224	-.280*	-.253*	-0.228609	-0.20844	-0.213324	-0.209227	-0.17391	-0.221249	-.361**	-0.0674006	-.348**	-0.083925	-0.0678201	0.000960364	-0.193006	-0.0286125	.514**	.623**	.442**	.614**	1
	p	0.138332	0.401698	0.974817	0.806425	0.10748	0.657255	0.528511	0.837144	0.528171	0.710153	0.0366926	0.375807	0.928955	0.788942	0.087462	0.00476858	0.267469	0.716252	0.681768	0.935541	0.286824	0.0922275	0.198396	0.0265219	0.0450282	0.0715229	0.101136	0.0932133	0.0998256	0.172838	0.0814021	0.00369588	0.59968	0.00513681	0.513144	0.597406	0.99404	0.129632	0.823845	1.63956e-05	4.81419e-08	0.000283688	8.8606e-08	0
	n	63	63	63	63	63	63	63	63	63	63	63	63	63	63	63	63	63	63	63	63	63	63	63	63	63	63	63	63	63	63	63	63	63	63	63	63	63	63	63	63	63	63	63	63
HRpeak	r	0.154441	0.139419	0.114361	0.231878	0.218515	0.0307819	.310*	0.22874	-0.00973137	.286*	-0.0311842	-0.00134562	0.0255551	-0.059722	0.0701349	0.0578269	0.0782863	.299*	-0.117173	0.0326141	-0.00105003	-0.186523	-0.195821	-0.158585	-0.149704	-0.105811	-0.0658761	-0.132007	-0.220137	-0.201431	-0.047809	0.047402	-0.210454	0.03316	-0.178808	-0.134912	-.293*	-0.018405	0.0328067	0.159638	.264*	0.0842794	0.00460619	.274*	1
	p	0.226834	0.275812	0.372143	0.0674552	0.0853341	0.810727	0.0134053	0.0713569	0.939661	0.0232599	0.8083	0.991649	0.842413	0.641966	0.584925	0.652586	0.541946	0.0172716	0.36042	0.799689	0.993483	0.143273	0.124027	0.214458	0.241575	0.409171	0.607977	0.302395	0.0829831	0.113407	0.709829	0.712191	0.0978071	0.796407	0.16087	0.291783	0.0199521	0.886154	0.798531	0.211393	0.0362672	0.51136	0.971419	0.0299519
	n	63	63	63	63	63	63	63	63	63	63	63	63	63	63	63	63	63	63	63	63	63	63	63	63	63	63	63	63	63	63	63	63	63	63	63	63	63	63	63	63	63	63	63	63	63
VEpeak	r	0.0307811	0.0901129	0.0251548	0.115578	-0.0408266	-0.154525	0.00672885	-0.0195567	0.175885	-0.003079	0.193406	-0.0329077	-0.0993243	0.0131077	0.139164	0.135027	-0.0856656	-0.181341	.303*	0.0511982	.484**	0.0430621	.540**	.342**	.327**	.306*	.319*	.358**	.338**	.383**	0.221997	-0.0114592	.526**	0.0410994	.428**	.467**	.387**	-0.129174	0.0463144	.289*	.300*	0.245404	.802**	.487**	-0.0519894	1
	p	0.810732	0.482456	0.84485	0.36704	0.750717	0.226577	0.958258	0.879082	0.167936	0.980893	0.128825	0.797923	0.438639	0.918789	0.276699	0.291368	0.504413	0.154925	0.0157427	0.690264	5.81855e-05	0.737545	4.85412e-06	0.0060217	0.00895989	0.0148578	0.0107723	0.00399708	0.00677576	0.00192106	0.0803506	0.928974	9.4366e-06	0.749106	0.000459619	0.000112899	0.0017113	0.31298	0.718517	0.0215751	0.0170546	0.0525517	2.63528e-15	5.09535e-05	0.685725
	n	63	63	63	63	63	63	63	63	63	63	63	63	63	63	63	63	63	63	63	63	63	63	63	63	63	63	63	63	63	63	63	63	63	63	63	63	63	63	63	63	63	63	63	63	63	63
%VO2-VT1	r	-0.13377	-0.0313044	.249*	0.077689	0.11776	-0.105211	-0.00999009	0.163952	0.00724846	0.0959698	-0.0558802	-0.020378	-0.0582785	0.0424194	0.107418	-0.164775	0.0388599	-0.0127174	-0.0769513	0.183321	0.160251	0.0573788	0.178933	0.0550795	0.167886	0.0954062	0.0890182	0.0955825	0.159946	0.119701	-0.0202696	-0.102297	.285*	-0.0980621	.297*	0.162181	0.229803	0.039006	0.0824637	-0.0760935	-0.133074	-0.0569697	-0.0136919	-0.177397	-0.0292916	-0.0558226	1
	p	0.295926	0.807575	0.0491898	0.545043	0.358004	0.41185	0.93806	0.19915	0.955038	0.454332	0.663567	0.874045	0.650049	0.741325	0.402053	0.196872	0.762364	0.921199	0.548879	0.150392	0.209621	0.655107	0.160572	0.668104	0.188433	0.456999	0.487813	0.456164	0.2105	0.350079	0.87471	0.424991	0.0234107	0.444508	0.0179434	0.204112	0.0700149	0.761496	0.520533	0.553356	0.29847	0.657413	0.915182	0.164253	0.819734	0.663893
	n	63	63	63	63	63	63	63	63	63	63	63	63	63	63	63	63	63	63	63	63	63	63	63	63	63	63	63	63	63	63	63	63	63	63	63	63	63	63	63	63	63	63	63	63	63	63	63
%VO2-VT2	r	0.0425134	0.0268475	-0.14174	-0.126599	-0.0750835	0.0680835	0.020363	-0.187734	0.0222997	-0.0685893	-0.199218	0.11264	0.155327	-0.0601202	-0.0720978	-0.159167	-0.116648	-0.0951218	-0.143043	0.176947	-0.0781511	0.170061	0.0349679	0.0107247	0.0160206	0.0894491	-0.0425105	-0.111636	0.0427339	-0.0174688	0.066557	-0.153919	-0.0304176	-0.181165	0.100163	-0.113314	0.0988653	-0.133356	-0.287466	-0.0378056	-0.175075	-0.187209	-0.133743	-0.202891	-0.0568186	-0.111599	0.0309443	1
	p	0.791842	0.867668	0.376703	0.430264	0.640815	0.59598	0.899441	0.239837	0.889933	0.67003	0.211763	0.483189	0.332184	0.708858	0.654183	0.320222	0.467657	0.554129	0.372287	0.268407	0.627194	0.287774	0.828173	0.94694	0.920808	0.578103	0.791856	0.487126	0.790786	0.913675	0.679276	0.336641	0.850259	0.256981	0.533222	0.480561	0.538569	0.405856	0.068389	0.814464	0.273587	0.241178	0.404481	0.203287	0.7242	0.487268	0.847696
	n	41	41	41	41	41	63	41	41	41	41	41	41	41	41	41	41	41	41	41	41	41	41	41	41	41	41	41	41	41	41	41	41	41	41	41	41	41	41	41	41	41	41	41	41	41	41	41	41
TUG-3m	r	-0.224473	-0.0606124	-0.0738366	-0.141991	-0.204146	-0.0492157	0.0754221	-0.200859	-0.156827	-0.0788528	-0.130722	-0.0187757	-0.00205287	-0.00348202	-0.0716667	-0.236758	0.0666034	0.00571015	-0.165143	-.316*	-0.240781	-.278*	-0.231549	-0.0480193	-0.102179	-0.0852745	-.276*	-.327**	-0.200858	-0.192896	0.0898076	0.00200772	-.333**	0.0442188	-0.12397	-.328**	-0.180128	-0.00331913	-0.0805175	0.00577084	-0.177995	-0.135516	-.375**	-.265*	0.162447	-0.179406	-0.156081	0.068786
	p	0.0769494	0.637001	0.565217	0.266962	0.108524	0.701685	0.556872	0.114455	0.219649	0.539017	0.307167	0.883877	0.98726	0.978392	0.576732	0.0617298	0.604013	0.964573	0.19586	0.0116367	0.0573098	0.0275641	0.0678553	0.708609	0.425527	0.506368	0.0282898	0.00890608	0.114458	0.129856	0.483948	0.98754	0.00758857	0.730759	0.333035	0.00865384	0.157751	0.979403	0.530456	0.964197	0.162812	0.289609	0.00245129	0.0359393	0.203362	0.159451	0.221879	0.669138
	n	63	63	63	63	63	63	63	63	63	63	63	63	63	63	63	63	63	63	63	63	63	63	63	63	63	63	63	63	63	63	63	63	63	63	63	63	63	63	63	63	63	63	63	63	63	63	63	41
TUG-10m	r	-0.142064	0.102227	0.0879893	-0.178569	-0.0956131	-0.030887	0.0127436	-0.118737	0.0203795	-0.0373883	-0.0458798	-0.0402564	-0.0339675	-0.00252095	-0.0256987	-0.173983	0.0730952	-0.0226683	-0.236934	-.269*	-.317*	-0.0433954	-0.231341	-0.0484524	-0.139108	-0.134086	-0.0922238	-0.224085	-0.105103	-0.0669954	0.0640406	0.0892914	-.315*	0.113462	-0.210043	-.300*	-0.145064	-0.219411	-0.244896	-0.170717	-.395**	-.347**	-.451**	-.396**	0.0218737	-0.179414	0.00407569	0.0549845
	p	0.266715	0.425308	0.492877	0.16144	0.456019	0.810093	0.921037	0.353999	0.874036	0.771113	0.721051	0.754088	0.79156	0.984355	0.841539	0.172655	0.569139	0.860024	0.0615309	0.0328512	0.0114403	0.735588	0.0681109	0.706099	0.276894	0.294777	0.472215	0.077475	0.412333	0.601881	0.618033	0.486474	0.0118166	0.375936	0.0984794	0.0168536	0.25664	0.0840295	0.0530586	0.180984	0.00135	0.00540346	0.000210094	0.00131531	0.864884	0.159432	0.97471	0.73277
	n	63	63	63	63	63	63	63	63	63	63	63	63	63	63	63	63	63	63	63	63	63	63	63	63	63	63	63	63	63	63	63	63	63	63	63	63	63	63	63	63	63	63	63	63	63	63	63	41
TUDS	r	-0.198761	-0.085281	-0.0145609	-0.0562174	-0.126841	-0.140282	0.00888895	0.0504828	-0.126326	0.113353	0.108687	-0.0570674	-0.138349	-0.0994465	0.0950233	0.0190097	0.0625653	-0.102929	-0.0773183	-0.104992	-0.0866032	-0.0672416	0.0234161	0.0865096	-0.0999405	-0.123789	-0.0223704	0.0231392	0.0998685	0.122708	-0.00151465	0.0754917	-0.0165731	0.11356	-0.112683	0.00987031	0.0799534	0.163117	-0.0812671	-0.134599	-0.199561	-0.0576908	-0.0735476	-0.124914	0.0489299	0.0566334	0.14911	-0.0488945
	p	0.11837	0.506336	0.909821	0.66166	0.321872	0.272821	0.944876	0.694377	0.323856	0.376399	0.396484	0.656862	0.279551	0.438073	0.458815	0.88244	0.626166	0.42212	0.546969	0.412827	0.499742	0.600544	0.855455	0.500207	0.43579	0.333745	0.861845	0.857146	0.436122	0.338016	0.9906	0.556507	0.897421	0.375521	0.379247	0.938802	0.53335	0.201478	0.526623	0.292915	0.116867	0.653352	0.566744	0.329338	0.703337	0.65931	0.24347	0.76145
	n	63	63	63	63	63	63	63	63	63	63	63	63	63	63	63	63	63	63	63	63	63	63	63	63	63	63	63	63	63	63	63	63	63	63	63	63	63	63	63	63	63	63	63	63	63	63	63	41
[truncated: 3 more columns]

## Sheet: Footnotes
PF—Physical functioning; RP—Role limitations due to physical health; BP—Bodily Pain; GH—General Health; VT—Vitality; SF—Social Functioning; RE—Role limitations due to emotional problems; MH—Mental Health; PCS—Physical Component Scale; MCS—Mental Component Scale; MVPA—moderate to vigorous physical activity; PA—physical activity; LPA—light physical activity; MPA—moderate physical activity; VPA—vigo…
