# Supplementary material for: Physical Fitness—Not Physical Activity Levels—Influence Quality of Life in Anorexia Nervosa
Source: Int J Environ Res Public Health. 2022 Feb 25;19(5):2678. doi: 10.3390/ijerph19052678 (PMC8910610; doi:10.3390/ijerph19052678)
Supplement: Supplementary file 1 [file ijerph-19-02678-s001.zip › ijerph-1573149/Supplementary Files/Supplementary Table S3.xlsx]

## Sheet: Table S3
Supplementary Table S3. Logistic Regression Predicting the Likelihood of having of not healthy QoL scores
Dependent Variables	Independent Variables	B	S.E.	Wald	df	Sig.	OR	95% CI OR
								Lower	Upper
MCS	Arm-C relaxed (cm)	0.344452	0.189382	3.30809	1	0.0689394	1.41122	0.973623	2.04548
	Calf-C contr (cm)	-0.309272	0.140087	4.874	1	0.0272642	0.733981	0.557754	0.965889
	Constant	1.05391	3.7926	0.0772199	1	0.781101	2.86883
PCS	6RM-LP (kg)	0.0327413	0.0168727	3.76549	1	0.05	1.03328	0.999671	1.06803
	Constant	-2.01577	1.40563	2.05656	1	0.151552	0.133218
QoL - Quality of Life; MCS - mental component scales; C - circumference; 6RM-LP - six repetition maximum leg press; SE - standard error; df - degrees of freedom; Sig. - significance; OR - odds ratio; CI - confidence interval.
